# Supplementary material for: COVID-19 and the Demand for Online Grocery Shopping: Empirical Evidence from the Netherlands
Source: Economist (Leiden). 2021 Jul 7;169(4):407–21. doi: 10.1007/s10645-021-09389-y (PMC8262585; doi:10.1007/s10645-021-09389-y)
Supplement: Supplementary file 1 — Supplementary file1 (XLSX 36 kb) [file 10645_2021_9389_MOESM1_ESM.xlsx]

## Sheet: Data
Year	Week	Uniquevisitors	GemiddeldeBedragPerBestelling
2018	1	23.7164	69.6696
2018	2	18.5861	66.4157
2018	3	19.7028	66.4172
2018	4	20.3814	70.8198
2018	5	21.4738	67.867
2018	6	22.5337	69.6215
2018	7	22.6163	74.2623
2018	8	22.9029	75.5641
2018	9	25.635	72.4847
2018	10	26.1977	72.5262
2018	11	29.0757	69.2141
2018	12	28.0956	68.5549
2018	13	27.655	73.3331
2018	14	27.454	65.9173
2018	15	30.076	68.386
2018	16	29.3779	68.9885
2018	17	29.29	71.6555
2018	18	28.7237	70.5536
2018	19	29.6387	70.4526
2018	20	29.4728	71.7071
2018	21	30.8974	73.2529
2018	22	28.6292	75.6829
2018	23	29.8914	72.4775
2018	24	29.0733	74.9286
2018	25	31.1534	73.3568
2018	26	29.9902	73.8849
2018	27	29.6297	72.6697
2018	28	29.4734	70.3723
2018	29	28.4074	70.0307
2018	30	28.631	69.6693
2018	31	27.3189	73.8411
2018	32	28.6589	69.02
2018	33	30.4769	69.352
2018	34	32.1779	73.2852
2018	35	32.8832	72.1596
2018	36	35.6378	69.3024
2018	37	36.1195	69.7508
2018	38	38.0936	68.5827
2018	39	36.3854	70.2944
2018	40	37.1879	69.4407
2018	41	37.5762	68.8112
2018	42	37.9322	66.6031
2018	43	39.041	67.9521
2018	44	39.695	67.7458
2018	45	40.3624	67.2203
2019	1	49.855	75.3477
2019	2	41.507	67.9174
2019	3	45.3487	67.321
2019	4	45.1206	70.021
2019	5	46.2562	69.6049
2019	6	46.9005	68.9734
2019	7	45.8636	69.7752
2019	8	42.5829	70.1498
2019	9	41.5946	72.2051
2019	10	43.7242	70.3557
2019	11	43.5405	69.7023
2019	12	43.5495	72.2452
2019	13	42.5529	76.2091
2019	14	45.1425	77.3953
2019	15	45.2613	78.1933
2019	16	42.2708	81.0084
2019	17	44.3124	75.6322
2019	18	46.0794	76.9089
2019	19	48.0946	76.92
2019	20	49.6087	76.2493
2019	21	48.1123	80.1433
2019	22	45.261	80.3996
2019	23	46.5521	78.8956
2019	24	46.6445	77.181
2019	25	48.9469	78.11
2019	26	50.6428	80.5049
2019	27	46.1253	79.2752
2019	28	45.3202	75.3938
2019	29	42.8152	74.8246
2019	30	40.6412	76.4049
2019	31	40.3264	74.4847
2019	32	40.4047	74.5743
2019	33	41.059	75.7856
2019	34	44.4111	77.3654
2019	35	45.6617	78.9823
2019	36	46.4464	78.3706
2019	37	46.0749	76.8331
2019	38	48.139	76.9776
2019	39	49.1804	79.0746
2019	40	50.8028	78.9532
2019	41	49.9445	76.4645
2019	42	49.3497	76.3258
2019	43	50.786	78.0223
2019	44	50.0561	79.5727
2019	45	49.9751	78.4724
2020	1	44.1542	79.4644
2020	2	53.9653	78.1989
2020	3	53.1571	78.5803
2020	4	53.5382	80.1376
2020	5	53.8248	79.233
2020	6	55.2828	77.5372
2020	7	54.4785	78.4088
2020	8	54.405	77.4952
2020	9	58.7571	84.9593
2020	10	58.6728	84.2771
2020	11	92.2384	87.2253
2020	12	100	100
2020	13	97.4191	116.294
2020	14	88.8367	111.253
2020	15	75.4069	108.895
2020	16	72.4059	95.4373
2020	17	69.265	98.0014
2020	18	66.6583	96.7441
2020	19	65.3231	97.8077
2020	20	62.8256	95.5027
2020	21	61.4241	97.9562
2020	22	60.8242	96.6143
2020	23	59.5719	94.9322
2020	24	58.4102	93.1251
2020	25	56.9706	92.4359
2020	26	56.6428	93.92
2020	27	56.0951	90.9079
2020	28	56.1264	90.0462
2020	29	55.0448	88.4285
2020	30	57.674	89.6882
2020	31	56.8328	88.6978
2020	32	56.2197	88.2409
2020	33	60.2228	87.3631
2020	34	61.4046	89.8946
2020	35	63.1842	91.4472
2020	36	62.1642	90.9119
2020	37	62.7272	90.3596
2020	38	64.1572	90.3746
2020	39	69.5585	91.1714
2020	40	76.8252	95.2708
2020	41	76.9036	95.4039
2020	42	83.7088	99.5135
2020	43	80.8055	100.066
2020	44	78.2054	101.588
2020	45	74.4049	99.7187

## Sheet: Data2
Year	Week	COVID-19 hospital admissions (left)	Keyword searches (right)
2020	1	0	0
2020	2	0	0
2020	3	0	0
2020	4	0	1
2020	5	0	4
2020	6	0	3
2020	7	0	2
2020	8	0	2
2020	9	1	20
2020	10	6	32
2020	11	34	77
2020	12	287	100
2020	13	804	73
2020	14	1434	50
2020	15	711	38
2020	16	537	32
2020	17	317	30
2020	18	280	25
2020	19	189	27
2020	20	140	24
2020	21	61	22
2020	22	41	19
2020	23	24	19
2020	24	22	18
2020	25	18	18
2020	26	14	17
2020	27	10	16
2020	28	6	17
2020	29	11	18
2020	30	12	25
2020	31	21	21
2020	32	25	21
2020	33	37	20
2020	34	42	22
2020	35	50	19
2020	36	32	17
2020	37	44	19
2020	38	90	24
2020	39	106	25
2020	40	148	32
2020	41	230	28
2020	42	284	41
2020	43	351	28
2020	44	370	26
2020	45	382	24
